# Supplementary material for: A data-driven approach for the discovery of biomarkers associated with thyroid eye disease
Source: BMC Ophthalmol. 2021 Apr 9;21:166. doi: 10.1186/s12886-021-01903-9 (PMC8034124; doi:10.1186/s12886-021-01903-9)
Supplement: Supplementary file 1 — Additional file 1. [file 12886_2021_1903_MOESM1_ESM.xlsx]

## Sheet: Sheet1
A data-driven approach for the discovery of Biomarkers associated with Thyroid Eye disease
Huihui Zou1, Weiwei Xu1, Ying Wang2, Zhihong Wang1* 1Department of Ophthalmology, Dezhou People's Hospital, Dezhou, 253000, China 2Department of Ophthalmology, Dezhou Women and Children Hospital, 253000, China
ID	adj.P.Val	P.Value	t	B	logFC	FC	Gene.symbol	Gene.title	Gene.ID	Chromosome.location	GenBank.Accession	GO.Function	GO.Process	GO.Component
205913_at	0.26671	0.00766	-2.77298	-2.51438	-1.61203	3.05681	PLIN1	perilipin 1	5346	15q26	NM_002666	lipid binding	lipid metabolic process	endoplasmic reticulum///lipid particle///lipid particle
202768_at	0.09652	0.000558	3.67485	-0.27699	1.60732	3.04686	FOSB	FosB proto-oncogene, AP-1 transcription factor subunit	2354	19q13.32	NM_006732	DNA binding///RNA polymerase II core promoter proximal region sequence-specific DNA binding///transcription factor activity, RNA polymerase II core promoter proximal region sequence-specific binding///transcription factor binding///transcriptional activator activity, RNA polymerase II core promoter proximal region sequence-specific binding	cellular response to calcium ion///cellular response to hormone stimulus///female pregnancy///negative regulation of transcription from RNA polymerase II promoter///positive regulation of transcription from RNA polymerase II promoter///response to cAMP///response to corticosterone///response to drug///response to mechanical stimulus///response to morphine///response to progesterone///transcriptio…	nucleus
201694_s_at	0.15135	0.00164	3.31878	-1.20772	1.5929	3.01656	EGR1	early growth response 1	1958	5q31.1	NM_001964	DNA binding///RNA polymerase II regulatory region sequence-specific DNA binding///histone acetyltransferase binding///metal ion binding///protein binding///sequence-specific DNA binding///transcription factor activity, sequence-specific DNA binding///transcription regulatory region sequence-specific DNA binding///transcriptional activator activity, RNA polymerase II core promoter proximal region …	BMP signaling pathway///T cell differentiation///cellular response to gamma radiation///cellular response to heparin///cellular response to mycophenolic acid///glomerular mesangial cell proliferation///interleukin-1-mediated signaling pathway///negative regulation of canonical Wnt signaling pathway///negative regulation of transcription from RNA polymerase II promoter///positive regulation of glo…	cytoplasm, cytoplasm, nucleoplasm///nucleoplasm///nucleus///nucleus
209189_at	0.12823	0.00109	3.45623	-0.855077	1.59021	3.01093	FOS	Fos proto-oncogene, AP-1 transcription factor subunit	2353	14q24.3	BC004490	R-SMAD binding///RNA polymerase II core promoter proximal region sequence-specific DNA binding///RNA polymerase II core promoter sequence-specific DNA binding///chromatin binding///protein binding///protein heterodimerization activity///transcription factor activity, RNA polymerase II core promoter proximal region sequence-specific binding///transcription factor activity, sequence-specific DNA bi…	DNA methylation///Fc-epsilon receptor signaling pathway///SMAD protein signal transduction///aging///cellular response to calcium ion///cellular response to extracellular stimulus///cellular response to hormone stimulus///cellular response to reactive oxygen species///conditioned taste aversion///female pregnancy///inflammatory response///nervous system development///positive regulation of osteoc…	cytosol///endoplasmic reticulum///membrane///neuron projection///nucleoplasm///nucleoplasm///nucleus///transcription factor complex
235708_at	0.01645	6.02e-06	-5.03092	3.66587	-1.52561	2.87909	KLB	klotho beta	152831	4p14	AI677905	1-phosphatidylinositol-3-kinase activity///Ras guanyl-nucleotide exchange factor activity///NOT beta-glucosidase activity///fibroblast growth factor binding///fibroblast growth factor receptor binding///phosphatidylinositol-4,5-bisphosphate 3-kinase activity///protein binding///signal transducer activity	MAPK cascade///carbohydrate metabolic process///fibroblast growth factor receptor signaling pathway///fibroblast growth factor receptor signaling pathway///glycosyl compound metabolic process///phosphatidylinositol phosphorylation///phosphatidylinositol-3-phosphate biosynthetic process///phosphatidylinositol-mediated signaling///positive regulation of GTPase activity///positive regulation of MAPK…	integral component of plasma membrane///intracellular///plasma membrane
207175_at	0.25382	0.00676	-2.81955	-2.40924	-1.52193	2.87174	ADIPOQ	adiponectin, C1Q and collagen domain containing	9370	3q27	NM_004797	cytokine activity///hormone activity///identical protein binding///protein binding///protein homodimerization activity///receptor binding///sialic acid binding	adiponectin-activated signaling pathway///brown fat cell differentiation///cellular response to cAMP///cellular response to drug///cellular response to epinephrine stimulus///cellular response to insulin stimulus///circadian rhythm///detection of oxidative stress///fatty acid beta-oxidation///fatty acid oxidation///generation of precursor metabolites and energy///glucose homeostasis///glucose met…	cell surface///collagen trimer///endoplasmic reticulum///extracellular exosome///extracellular region///extracellular space
229476_s_at	0.06861	0.00025	-3.929	0.4192	-1.49655	2.82167	THRSP	thyroid hormone responsive	7069	11q14.1	AW272342	protein homodimerization activity	lipid metabolic process///regulation of lipid biosynthetic process///regulation of transcription, DNA-templated///regulation of triglyceride biosynthetic process///transcription, DNA-templated	cytosol///nucleoplasm
203305_at	0.00992	2.35e-06	-5.29563	4.48456	-1.39416	2.62836	F13A1	coagulation factor XIII A chain	2162	6p25.3-p24.3	NM_000129	metal ion binding///protein-glutamine gamma-glutamyltransferase activity	blood coagulation///peptide cross-linking///platelet degranulation	blood microparticle///extracellular region///platelet alpha granule lumen
202917_s_at	0.09341	0.000511	3.7031	-0.20083	1.38928	2.61947	S100A8	S100 calcium binding protein A8	6279	1q21	NM_002964	RAGE receptor binding///Toll-like receptor 4 binding///arachidonic acid binding///calcium ion binding///microtubule binding///protein binding///zinc ion binding	activation of cysteine-type endopeptidase activity involved in apoptotic process///acute inflammatory response///apoptotic process///astrocyte development///autophagy///chemokine production///chronic inflammatory response///cytokine production///defense response to bacterium///defense response to fungus///inflammatory response///innate immune response///leukocyte migration involved in inflammator…	cytoskeleton///cytosol///extracellular exosome///extracellular region///extracellular space///nucleus///plasma membrane
235978_at	0.11422	0.00077	-3.57048	-0.555496	-1.36406	2.57408	FABP4	fatty acid binding protein 4	2167	8q21		fatty acid binding///transporter activity	brown fat cell differentiation///cellular response to lithium ion///cholesterol homeostasis///cytokine production///negative regulation of protein kinase activity///negative regulation of transcription, DNA-templated///positive regulation of inflammatory response///transport///triglyceride catabolic process///white fat cell differentiation	cytoplasm///cytoplasm///cytosol///extracellular exosome///lipid particle///nucleus
205478_at	0.22426	0.00491	-2.93691	-2.13874	-1.33294	2.51915	PPP1R1A	protein phosphatase 1 regulatory inhibitor subunit 1A	5502	12q13.2	NM_006741	protein binding///protein serine/threonine phosphatase inhibitor activity	glycogen metabolic process///intracellular signal transduction///negative regulation of protein kinase activity	cytoplasm///extracellular space
210764_s_at	0.18078	0.00263	3.15807	-1.60861	1.31238	2.48351	CYR61	cysteine rich angiogenic inducer 61	3491	1p22.3	AF003114	extracellular matrix binding///heparin binding///insulin-like growth factor binding///integrin binding	anatomical structure morphogenesis///apoptotic process involved in heart morphogenesis///atrial septum morphogenesis///atrioventricular valve morphogenesis///cell adhesion///cell proliferation///cell-cell signaling///chemotaxis///chondroblast differentiation///chorio-allantoic fusion///extracellular matrix organization///intussusceptive angiogenesis///labyrinthine layer blood vessel development//…	extracellular matrix///proteinaceous extracellular matrix
201212_at	0.00992	2.33e-06	-5.29822	4.49262	-1.30544	2.47159	LGMN	legumain	5641	14q32.1	D55696	cysteine-type endopeptidase activity///cysteine-type endopeptidase activity///cysteine-type endopeptidase activity///peptidase activity	antigen processing and presentation of exogenous peptide antigen via MHC class II///negative regulation of ERBB signaling pathway///negative regulation of multicellular organism growth///negative regulation of neuron apoptotic process///proteolysis///proteolysis involved in cellular protein catabolic process///proteolysis involved in cellular protein catabolic process///receptor catabolic process…	apical part of cell///extracellular exosome///late endosome///lysosomal lumen///lysosome
226818_at	0.00992	2.36e-06	-5.29512	4.48298	-1.29634	2.45606	MPEG1	macrophage expressed 1	219972	11q12.1	T64884			integral component of membrane
204971_at	0.04356	7.41e-05	-4.29995	1.47578	-1.28879	2.44323	CSTA	cystatin A	1475	3q21	NM_005213	cysteine-type endopeptidase inhibitor activity///protease binding///protein binding, bridging///structural molecule activity	keratinocyte differentiation///negative regulation of endopeptidase activity///negative regulation of peptidase activity///negative regulation of proteolysis///peptide cross-linking///single organismal cell-cell adhesion	cornified envelope///cytoplasm///extracellular exosome///extracellular matrix///extracellular space///nucleus
209348_s_at	0.05804	0.000141	-4.10456	0.913729	-1.27563	2.42104	MAF	MAF bZIP transcription factor	4094	16q22-q23	AF055376	protein binding///sequence-specific DNA binding///transcriptional activator activity, RNA polymerase II transcription regulatory region sequence-specific binding	cell development///cytokine production///inner ear development///lens fiber cell differentiation///negative regulation of transcription from RNA polymerase II promoter///positive regulation of transcription from RNA polymerase II promoter///regulation of chondrocyte differentiation///regulation of transcription from RNA polymerase II promoter///transcription from RNA polymerase II promoter	chromatin///cytoplasm///nucleus
1560697_at	0.08524	0.00038	-3.79691	0.054296	-1.27502	2.42002	TRHDE-AS1	TRHDE antisense RNA 1	283392	12q21.1	AK095156
1554485_s_at	0.00774	5.14e-07	-5.71823	5.80976	-1.27316	2.4169	TMEM37	transmembrane protein 37	140738	2q14.2	BI825302	calcium channel activity///voltage-gated ion channel activity	calcium ion transmembrane transport///regulation of ion transmembrane transport	integral component of membrane
207277_at	0.03063	2.13e-05	-4.66795	2.56321	-1.23096	2.34723	CD209	CD209 molecule	30835	19p13	AF290886	carbohydrate binding///mannose binding///metal ion binding///peptide antigen binding///protein binding///virion binding///virus receptor activity	adaptive immune response///antigen processing and presentation///cell-cell recognition///endocytosis///heterophilic cell-cell adhesion via plasma membrane cell adhesion molecules///innate immune response///intracellular signal transduction///intracellular transport of virus///leukocyte cell-cell adhesion///modulation by virus of host morphology or physiology///peptide antigen transport///regulati…	cell surface///cytoplasm///extracellular exosome///integral component of membrane///membrane///plasma membrane
201107_s_at	0.12257	0.000933	3.50786	-0.720398	1.21751	2.32545	THBS1	thrombospondin 1	7057	15q15		calcium ion binding///collagen V binding///fibrinogen binding///fibroblast growth factor binding///fibronectin binding///glycoprotein binding///heparin binding///identical protein binding///integrin binding///laminin binding///low-density lipoprotein particle binding///phosphatidylserine binding///protein binding///proteoglycan binding///transforming growth factor beta binding///transforming grow…	activation of MAPK activity///behavioral response to pain///cell adhesion///cell cycle arrest///cell migration///cellular response to heat///chronic inflammatory response///engulfment of apoptotic cell///extracellular matrix organization///immune response///inflammatory response///negative regulation of angiogenesis///negative regulation of antigen processing and presentation of peptide or polysa…	cell surface///endoplasmic reticulum///endoplasmic reticulum lumen///external side of plasma membrane///extracellular exosome///extracellular matrix///colocalizes_with extracellular matrix///colocalizes_with extracellular matrix///extracellular matrix///extracellular region///extracellular space///fibrinogen complex///platelet alpha granule///platelet alpha granule lumen///sarcoplasmic reticulum/…
1565162_s_at	0.16192	0.002	-3.2518	-1.37634	-1.19047	2.28227	MGST1	microsomal glutathione S-transferase 1	4257	12p12.3-p12.1	D16947	glutathione binding///glutathione peroxidase activity///glutathione transferase activity///glutathione transferase activity///protein binding///protein homodimerization activity	Leydig cell differentiation///cellular oxidant detoxification///cellular response to lipid hydroperoxide///glutathione derivative biosynthetic process///glutathione metabolic process///oxidation-reduction process///protein homotrimerization///response to drug///response to lipopolysaccharide///response to organonitrogen compound///xenobiotic metabolic process	apical part of cell///endoplasmic reticulum///endoplasmic reticulum membrane///integral component of membrane///mitochondrial inner membrane///mitochondrial outer membrane///mitochondrion///nucleus///peroxisomal membrane
225420_at	0.26671	0.00771	-2.7708	-2.51928	-1.18976	2.28114	GPAM	glycerol-3-phosphate acyltransferase, mitochondrial	57678	10q25.2	AV699379	glycerol-3-phosphate O-acyltransferase activity///glycerol-3-phosphate O-acyltransferase activity	CDP-diacylglycerol biosynthetic process///acyl-CoA metabolic process///cellular response to insulin stimulus///defense response to virus///fatty acid homeostasis///fatty acid metabolic process///interleukin-2 secretion///negative regulation of activation-induced cell death of T cells///phosphatidic acid biosynthetic process///phospholipid homeostasis///positive regulation of activated T cell prol…	integral component of membrane///mitochondrial inner membrane///mitochondrial outer membrane///plasma membrane
215870_s_at	0.02044	1.08e-05	-4.86288	3.15217	-1.18525	2.27402	PLA2G5	phospholipase A2 group V	5322	1p36-p34		calcium ion binding///calcium-dependent phospholipase A2 activity///heparin binding///phospholipase A2 activity	arachidonic acid secretion///leukotriene biosynthetic process///lipid catabolic process///phosphatidic acid biosynthetic process///phosphatidylcholine acyl-chain remodeling///phosphatidylethanolamine acyl-chain remodeling///phosphatidylglycerol acyl-chain remodeling///phosphatidylinositol acyl-chain remodeling///phosphatidylserine acyl-chain remodeling///phospholipid metabolic process///platelet …	Golgi apparatus///extracellular region///perinuclear region of cytoplasm///plasma membrane
215039_at	0.04063	5.94e-05	-4.3661	1.66861	-1.18467	2.27311	LINC01140	long intergenic non-protein coding RNA 1140	339524	1p22.3
210302_s_at	0.11786	0.000818	3.551	-0.606983	1.17991	2.26562	MAB21L2	mab-21 like 2	10586	4q31	AF262032	protein binding	camera-type eye development///embryonic body morphogenesis///eye development///nervous system development///positive regulation of cell proliferation	nucleus
1556919_at	0.1364	0.00121	-3.42092	-0.946482	-1.1788	2.26389	LEPR	leptin receptor	3953	1p31	BC035120	leptin receptor activity///protein binding///transmembrane signaling receptor activity	T cell differentiation///angiogenesis///bone growth///cell surface receptor signaling pathway///cholesterol metabolic process///energy homeostasis///energy reserve metabolic process///glucose homeostasis///leptin-mediated signaling pathway///multicellular organism development///negative regulation of autophagy///negative regulation of gluconeogenesis///negative regulation of hydrolase activity///…	basolateral plasma membrane///extracellular region///integral component of membrane///plasma membrane///receptor complex
1555740_a_at	0.2619	0.00732	-2.79006	-2.47597	-1.17557	2.25882	MRAP	melanocortin 2 receptor accessory protein	56246	21q22.1	AF483549	corticotropin hormone receptor binding///protein binding///type 1 melanocortin receptor binding///type 3 melanocortin receptor binding///type 4 melanocortin receptor binding///type 5 melanocortin receptor binding	brown fat cell differentiation///positive regulation of cAMP biosynthetic process///protein localization to cell surface	endoplasmic reticulum///endoplasmic reticulum membrane///integral component of membrane///plasma membrane
40665_at	0.098	0.00057	-3.66794	-0.295563	-1.16579	2.24355	FMO3	flavin containing monooxygenase 3	2328	1q24.3	M83772	N,N-dimethylaniline monooxygenase activity///NADP binding///amino acid binding///flavin adenine dinucleotide binding///monooxygenase activity///trimethylamine monooxygenase activity	drug metabolic process///oxidation-reduction process///xenobiotic metabolic process	endoplasmic reticulum membrane///integral component of membrane///intracellular membrane-bounded organelle///organelle membrane
206407_s_at	0.01442	5.01e-06	-5.08293	3.82588	-1.15923	2.23339	CCL13	C-C motif chemokine ligand 13	6357	17q11.2	NM_005408	CCR chemokine receptor binding///chemokine activity///receptor binding	G-protein coupled receptor signaling pathway///cell-cell signaling///cellular calcium ion homeostasis///cellular response to interferon-gamma///cellular response to interleukin-1///cellular response to tumor necrosis factor///chemokine-mediated signaling pathway///chemotaxis///cytoskeleton organization///eosinophil chemotaxis///inflammatory response///lymphocyte chemotaxis///monocyte chemotaxis//…	cell///extracellular space
206869_at	0.28871	0.0111	2.6315	-2.826	1.15892	2.2329	CHAD	chondroadherin	1101	17q21.33	NM_001267	protein kinase inhibitor activity	bone development///cytokine-mediated signaling pathway///negative regulation of JAK-STAT cascade///negative regulation of bone trabecula formation///negative regulation of protein kinase activity	cytoplasm///proteinaceous extracellular matrix
219398_at	0.3117	0.0154	-2.50359	-3.09716	-1.14901	2.21762	CIDEC	cell death inducing DFFA like effector c	63924	3p25.3	NM_022094	molecular_function	apoptotic process///execution phase of apoptosis///lipid particle organization///regulation of apoptotic process///regulation of transcription, DNA-templated///transcription, DNA-templated	cytosol///endoplasmic reticulum///lipid particle///nucleus
221031_s_at	0.21174	0.00412	2.99939	-1.99161	1.14537	2.21203	APOLD1	apolipoprotein L domain containing 1	81575	12p13.1	NM_030817	lipid binding	angiogenesis///cell differentiation///endothelial cell activation///lipid transport///lipoprotein metabolic process///regulation of endothelial cell differentiation///response to hypoxia	extracellular region///integral component of membrane///plasma membrane
210644_s_at	0.00774	8.09e-07	-5.59312	5.41555	-1.14204	2.20693	LAIR1	leukocyte associated immunoglobulin like receptor 1	3903	19q13.4	AF109683	protein binding	adaptive immune response///regulation of immune response	extracellular exosome///integral component of membrane///plasma membrane///plasma membrane
203548_s_at	0.36606	0.0297	-2.23401	-3.63395	-1.13906	2.20238	LPL	lipoprotein lipase	4023	8p22	BF672975	apolipoprotein binding///heparin binding///lipoprotein lipase activity///lipoprotein lipase activity///lipoprotein lipase activity///phospholipase activity///protein binding///receptor binding///triglyceride binding///triglyceride lipase activity///triglyceride lipase activity	cholesterol homeostasis///chylomicron remodeling///fatty acid biosynthetic process///fatty acid biosynthetic process///fatty acid biosynthetic process///lipoprotein metabolic process///phospholipid metabolic process///positive regulation of chemokine secretion///positive regulation of cholesterol storage///positive regulation of inflammatory response///positive regulation of macrophage derived fo…	anchored component of membrane///cell surface///chylomicron///extracellular exosome///extracellular matrix///extracellular region///extracellular space///plasma membrane///very-low-density lipoprotein particle
208998_at	0.00774	8.58e-07	-5.57669	5.36391	-1.12686	2.18383	UCP2	uncoupling protein 2	7351	11q13	U94592	protein binding///structural constituent of ribosome	aging///cellular response to amino acid starvation///cellular response to glucose stimulus///cellular response to insulin stimulus///female pregnancy///liver regeneration///mitochondrial transport///negative regulation of apoptotic process///negative regulation of insulin secretion involved in cellular response to glucose stimulus///positive regulation of cell death///proton transport///regulatio…	integral component of membrane///mitochondrial inner membrane
206837_at	0.03924	3.59e-05	-4.51522	2.10772	-1.11599	2.16743	ALX1	ALX homeobox 1	8092	12q21.31	NM_006982	RNA polymerase II regulatory region sequence-specific DNA binding///protein binding///protein heterodimerization activity///protein homodimerization activity///transcription corepressor activity///transcription factor activity, sequence-specific DNA binding///transcriptional activator activity, RNA polymerase II transcription regulatory region sequence-specific binding	anterior/posterior pattern specification///cartilage condensation///embryonic limb morphogenesis///embryonic skeletal system morphogenesis///multicellular organism development///negative regulation of transcription from RNA polymerase II promoter///neural crest cell migration///neural tube closure///palate development///positive regulation of epithelial to mesenchymal transition///positive regula…	Golgi apparatus///nucleoplasm///nucleus///transcription factor complex
232898_at	0.02815	1.9e-05	-4.70031	2.66042	-1.11079	2.15964	DAB2	DAB2, clathrin adaptor protein	1601	5p13.1	R79120	SMAD binding///cargo receptor activity///clathrin adaptor activity///protein C-terminus binding///protein binding	Wnt signaling pathway///apoptotic process///cell proliferation///NOT integrin-mediated signaling pathway///leading edge cell differentiation///multicellular organism development///negative regulation of androgen receptor signaling pathway///negative regulation of apoptotic process///negative regulation of canonical Wnt signaling pathway///negative regulation of canonical Wnt signaling pathway///n…	clathrin-coated pit///clathrin-coated vesicle///clathrin-coated vesicle membrane///extracellular exosome///focal adhesion///intracellular membrane-bounded organelle///lysosomal membrane///nucleolus///plasma membrane///plasma membrane///colocalizes_with transforming growth factor beta receptor homodimeric complex
209395_at	0.06479	0.000211	3.98098	0.564535	1.10789	2.1553	CHI3L1	chitinase 3 like 1	1116	1q32.1	M80927	carbohydrate binding///chitin binding///NOT chitinase activity///extracellular matrix structural constituent	activation of NF-kappaB-inducing kinase activity///apoptotic process///carbohydrate metabolic process///cartilage development///cellular response to interleukin-1///cellular response to tumor necrosis factor///NOT chitin catabolic process///inflammatory response///interleukin-8 secretion///lung development///positive regulation of ERK1 and ERK2 cascade///positive regulation of angiogenesis///posi…	cytoplasm///endoplasmic reticulum///extracellular exosome///extracellular space///perinuclear region of cytoplasm///proteinaceous extracellular matrix
226789_at	0.08722	0.000405	-3.7769	-0.000413	-1.1004	2.14415	EMB	embigin	133418	5q11.1	W84421	monocarboxylic acid transmembrane transporter activity	plasma membrane lactate transport	cell junction///integral component of plasma membrane///plasma membrane///synapse
213870_at	0.18424	0.00277	3.13958	-1.65392	1.09983	2.1433	COL11A2	collagen type XI alpha 2 chain	1302	6p21.3		extracellular matrix structural constituent conferring tensile strength///metal ion binding///protein binding///protein binding, bridging	cartilage development///collagen catabolic process///collagen fibril organization///palate development///sensory perception of sound///skeletal system development///skeletal system development///soft palate development	collagen type XI trimer///endoplasmic reticulum lumen///extracellular region
213800_at	0.05122	0.000103	-4.19957	1.18556	-1.09914	2.14226	CFH	complement factor H	3075	1q32	X04697	heparan sulfate proteoglycan binding///heparin binding///protein binding	complement activation///complement activation, alternative pathway///regulation of complement activation	blood microparticle///extracellular exosome///extracellular region///extracellular space
209596_at	0.17136	0.00228	-3.20697	-1.48799	-1.09089	2.13005	MXRA5	matrix remodeling associated 5	25878	Xp22.33	AF245505	molecular_function	biological_process	extracellular exosome
201427_s_at	0.06036	0.000164	-4.0581	0.78185	-1.08787	2.1256	SEPP1	selenoprotein P, plasma, 1	6414	5q31	NM_005410	selenium binding	brain development///growth///locomotory behavior///platelet degranulation///post-embryonic development///response to oxidative stress///selenium compound metabolic process///sexual reproduction	extracellular exosome///extracellular region///extracellular region///extracellular space///platelet dense granule lumen
225353_s_at	0.00774	1.07e-06	-5.51675	5.17563	-1.07989	2.11388	C1QC	complement C1q C chain	714	1p36.11		serine-type endopeptidase activity	complement activation///complement activation, classical pathway///immune response///innate immune response///negative regulation of granulocyte differentiation///negative regulation of macrophage differentiation///proteolysis	blood microparticle///collagen trimer///extracellular exosome///extracellular region///extracellular region///extracellular space
229357_at	0.08651	0.000399	-3.782	0.013532	-1.07979	2.11372	ADAMTS5	ADAM metallopeptidase with thrombospondin type 1 motif 5	11096	21q21.3	BF060767	extracellular matrix binding///heparin binding///integrin binding///metalloendopeptidase activity///metallopeptidase activity///protein binding///zinc ion binding	defense response to bacterium///extracellular matrix disassembly///protein O-linked fucosylation///proteolysis	endoplasmic reticulum lumen///extracellular region///extracellular space///proteinaceous extracellular matrix
204787_at	0.04049	5.71e-05	-4.37773	1.70267	-1.0772	2.10993	VSIG4	V-set and immunoglobulin domain containing 4	11326	Xq12	NM_007268		complement activation, alternative pathway	extracellular exosome///integral component of membrane
228766_at	0.1622	0.00206	-3.24224	-1.40024	-1.06872	2.09757	CD36	CD36 molecule	948	7q11.2		high-density lipoprotein particle binding///lipid binding///lipoprotein particle binding///lipoteichoic acid receptor activity///low-density lipoprotein particle binding///low-density lipoprotein receptor activity///low-density lipoprotein receptor activity///protein binding///thrombospondin receptor activity///transforming growth factor beta binding	MyD88-dependent toll-like receptor signaling pathway///amyloid fibril formation///antigen processing and presentation of exogenous peptide antigen via MHC class I, TAP-dependent///apoptotic cell clearance///blood coagulation///cGMP-mediated signaling///cell adhesion///cell surface receptor signaling pathway///cellular response to diacyl bacterial lipopeptide///cellular response to hydroperoxide//…	Golgi apparatus///apical plasma membrane///brush border membrane///cell surface///cell surface///cytosol///endocytic vesicle membrane///external side of plasma membrane///extracellular space///integral component of plasma membrane///membrane///membrane raft///phagocytic vesicle///plasma membrane///plasma membrane///platelet alpha granule membrane
202953_at	0.01175	3.22e-06	-5.20752	4.21091	-1.06689	2.09492	C1QB	complement C1q B chain	713	1p36.12	NM_000491	protein binding///protein homodimerization activity///serine-type endopeptidase activity	complement activation///complement activation, classical pathway///innate immune response///inner ear development///proteolysis	blood microparticle///collagen trimer///complement component C1 complex///extracellular exosome///extracellular region
219666_at	0.05804	0.000141	-4.10427	0.912892	-1.06087	2.08618	MS4A6A	membrane spanning 4-domains A6A	64231	11q12.1	NM_022349			integral component of membrane
1555728_a_at	0.04063	5.96e-05	-4.36488	1.66507	-1.05825	2.08241	MS4A4A	membrane spanning 4-domains A4A	51338	11q12	AF354928			integral component of membrane
211161_s_at	0.14603	0.00148	-3.35533	-1.11479	-1.03378	2.04738	COL3A1	collagen type III alpha 1 chain	1281	2q31	AF130082	SMAD binding///extracellular matrix structural constituent///integrin binding///integrin binding///metal ion binding///platelet-derived growth factor binding///protein binding	aging///aorta smooth muscle tissue morphogenesis///cell-matrix adhesion///cellular response to amino acid stimulus///cerebral cortex development///collagen catabolic process///collagen fibril organization///collagen fibril organization///digestive tract development///extracellular fibril organization///extracellular matrix organization///heart development///integrin-mediated signaling pathway///n…	collagen type III trimer///collagen type III trimer///endoplasmic reticulum lumen///extracellular matrix///colocalizes_with extracellular matrix///extracellular region///extracellular space///extracellular space
202037_s_at	0.22241	0.00481	-2.94386	-2.12249	-1.03198	2.04483	SFRP1	secreted frizzled related protein 1	6422	8p11.21	NM_003012	G-protein coupled receptor activity///Wnt-activated receptor activity///Wnt-protein binding///Wnt-protein binding///Wnt-protein binding///cysteine-type endopeptidase activity///drug binding///frizzled binding///heparin binding///identical protein binding///protein binding	G-protein coupled receptor signaling pathway///Wnt signaling pathway involved in somitogenesis///bone trabecula formation///canonical Wnt signaling pathway///cellular response to BMP stimulus///cellular response to X-ray///cellular response to estradiol stimulus///cellular response to estrogen stimulus///cellular response to fibroblast growth factor stimulus///cellular response to growth factor s…	cell surface///cytosol///extracellular exosome///extracellular matrix///colocalizes_with extracellular matrix///extracellular region///extracellular space///integral component of membrane///intracellular///plasma membrane///proteinaceous extracellular matrix
207302_at	0.02101	1.15e-05	-4.84525	3.0986	-1.02516	2.03519	SGCG	sarcoglycan gamma	6445	13q12	NM_000231	protein binding	cardiac muscle tissue development///heart contraction///membrane organization///muscle cell development///muscle organ development	cytoplasm///cytoskeleton///integral component of membrane///plasma membrane///sarcoglycan complex///sarcolemma
202340_x_at	0.30709	0.0147	2.52273	-3.05723	1.02415	2.03375	NR4A1	nuclear receptor subfamily 4 group A member 1	3164	12q13	NM_002135	DNA binding///RNA polymerase II transcription factor activity, ligand-activated sequence-specific DNA binding///protein binding///protein heterodimerization activity///sequence-specific DNA binding///steroid hormone receptor activity///transcriptional activator activity, RNA polymerase II core promoter proximal region sequence-specific binding///zinc ion binding	cell migration involved in sprouting angiogenesis///cellular response to corticotropin-releasing hormone stimulus///cellular response to fibroblast growth factor stimulus///cellular response to vascular endothelial growth factor stimulus///endothelial cell chemotaxis///fat cell differentiation///intracellular receptor signaling pathway///negative regulation of cell cycle///positive regulation of …	cytoplasm///nuclear membrane///nucleoplasm///nucleus///nucleus
209613_s_at	0.19401	0.00337	-3.07104	-1.82032	-1.02211	2.03089	ADH1B	alcohol dehydrogenase 1B (class I), beta polypeptide	125	4q23	M21692	alcohol dehydrogenase activity, zinc-dependent///alcohol dehydrogenase activity, zinc-dependent///zinc ion binding	ethanol oxidation///ethanol oxidation	cytosol
219059_s_at	0.04349	7.26e-05	-4.30597	1.49327	-1.02109	2.02945	LYVE1	lymphatic vessel endothelial hyaluronan receptor 1	10894	11p15	AL574194	hyaluronic acid binding///protein binding///receptor activity///transmembrane signaling receptor activity	anatomical structure morphogenesis///cell-matrix adhesion///hyaluronan catabolic process///movement of cell or subcellular component///response to wounding///signal transduction///transport	extracellular exosome///integral component of plasma membrane///membrane///plasma membrane
227061_at	0.06011	0.000153	-4.08068	0.845845	-1.01924	2.02686	LINC01279	long intergenic non-protein coding RNA 1279	100506621	3q13.2	AI088063
216191_s_at	0.15467	0.00173	-3.30132	-1.25188	-1.01773	2.02473	TRDV3	T cell receptor delta variable 3	28516	14q11	X72501
229839_at	0.08637	0.000393	-3.78631	0.025306	-1.01216	2.01693	SCARA5	scavenger receptor class A member 5	286133	8p21.1	AI799784	ferritin receptor activity///scavenger receptor activity	cellular iron ion homeostasis///cellular response to heat///endocytosis///iron ion transmembrane transport///protein homotrimerization///receptor-mediated endocytosis///regulation of blood coagulation///regulation of gene expression	cell surface///integral component of plasma membrane
203407_at	0.05596	0.000124	-4.14433	1.02718	-1.012	2.0167	PPL	periplakin	5493	16p13.3	NM_002705	cadherin binding involved in cell-cell adhesion///protein binding///structural constituent of cytoskeleton	cell-cell adhesion///cytoskeleton organization///keratinization	cell-cell adherens junction///cytoskeleton///desmosome///extracellular exosome///mitochondrion///nucleus///plasma membrane
218232_at	0.00992	1.99e-06	-5.34274	4.63132	-1.01098	2.01529	C1QA	complement C1q A chain	712	1p36.12	NM_015991	protein binding///serine-type endopeptidase activity	cell-cell signaling///complement activation///complement activation, classical pathway///innate immune response///proteolysis///response to iron ion	collagen trimer///complement component C1 complex///extracellular exosome///extracellular region
201141_at	0.06479	0.000222	-3.96618	0.523044	-1.00323	2.00449	GPNMB	glycoprotein nmb	10457	7p15	NM_002510	heparin binding///integrin binding	bone mineralization///cell adhesion///negative regulation of cell proliferation///negative regulation of tumor necrosis factor production///osteoblast differentiation	integral component of membrane///integral component of plasma membrane///melanosome///plasma membrane
203922_s_at	0.00992	2.24e-06	-5.30975	4.52853	-1.00265	2.00367	CYBB	cytochrome b-245 beta chain	1536	Xp21.1		contributes_to electron carrier activity///flavin adenine dinucleotide binding///heme binding///metal ion binding///protein binding///protein heterodimerization activity///contributes_to superoxide-generating NADPH oxidase activity///superoxide-generating NADPH oxidase activity///voltage-gated ion channel activity	antigen processing and presentation of exogenous peptide antigen via MHC class I, TAP-dependent///cell redox homeostasis///hydrogen peroxide biosynthetic process///inflammatory response///innate immune response///innate immune response///ion transport///oxidation-reduction process///oxidation-reduction process///regulation of ion transmembrane transport///respiratory burst///respiratory burst///r…	NADPH oxidase complex///NADPH oxidase complex///endoplasmic reticulum membrane///integral component of plasma membrane///mitochondrion///phagocytic vesicle membrane///plasma membrane
